# Supplementary material for: Synthesis and Characterization of New Conjugated Azomethines End-Capped with Amino-thiophene-3,4-dicarboxylic Acid Diethyl Ester
Source: Int J Mol Sci. 2022 Jul 24;23(15):8160. doi: 10.3390/ijms23158160 (PMC9330727; doi:10.3390/ijms23158160)
Supplement: Supplementary file 1 [file ijms-23-08160-s001.zip]

Archive with 1 entries (1 files):
- ijms-1817930-supplementary.pdf
